# Supplementary material for: The distribution of fitness effects of plasmid pOXA-48 in clinical enterobacteria
Source: Microbiology (Reading). 2023 Jul 28;169(7):001369. doi: 10.1099/mic.0.001369 (PMC10433420; doi:10.1099/mic.0.001369)
Supplement: Supplementary material 7 [file mic-169-1369-s007.xlsx]

## Sheet: Info
This sheet contains a list of all the primers used in this study.

## Sheet: Table_S6
Primer_sequence_5'->3'	Primer_set	Use
CACAGTTGTGCCCGTGACCAGCGG	Fw	cloning_pemK_sgRNA
AAACCCGCTGGTCACGGGCACAAC	Rev	cloning_pemK_sgRNA
CACATGGCTTGTTTGACAATACGC	Fw	cloning_blaOXA-48_sgRNA
AAACGCGTATTGTCAAACAAGCCA	Rev	cloning_blaOXA-48_sgRNA
CTCGGTAGTGGGATACGACGA	Fw	determining_pLC10_presence
CACTGAAAGCACAGCGGCTG	Rev	determining_pLC10_presence
TTGGTGGCATCGATTATCGG	Fw	determining_pOXA-48_presence
GAGCACTTCTTTTGTGATGGC	Rev	determining_pOXA-48_presence
CGGAACCGACATGTGCCTACT	Fw	determining_pOXA-48_presence
GAACTCCGGCGAAAGACCTTC	Rev	determining_pOXA-48_presence
